# Supplementary material for: An assessment on DNA microarray and sequence-based methods for the characterization of methicillin-susceptible Staphylococcus aureus from Nigeria
Source: Front Microbiol. 2015 Oct 20;6:1160. doi: 10.3389/fmicb.2015.01160 (PMC4612102; doi:10.3389/fmicb.2015.01160)
Supplement: Supplementary file 1 [file DataSheet1.XLSX]

## Sheet: Sheet1
						Distribution of genetic markers and affliation with clonal complexes of the methicillin susceptible Staphylococcus aureus (MSSA) isolates (n=52) from Nigeria
	agrIII/CC1	Total	%	agrII/CC5	Total	%	agrI/CC7	Total	%	agrIII/CC8	Total	%	agrIII/CC15	Total	%	agrI/CC25	Total	%	agrIII/CC30	Total	%	agrI/CC45	Total	%	agrI/CC80	Total	%	agrI/CC97	Total	%	agrIV/CC121	Total	%	agrI/ST152	Total	%
MRSA (mecA)	0	6	0	0	9	0	0	1	0	0	4	0	0	7	0	0	2	0	0	8	0	0	2	0	0	1	0	0	1	0	0	8	0	0	3	0
PVL	4	6	0.666667	5	9	0.555556	0	1	0	0	4	0	1	7	0.142857	0	2	0	5	8	0.625	0	2	0	1	1	1	0	1	0	8	8	1	3	3	1
23S-rRNA	6	6	1	9	9	1	1	1	1	4	4	1	7	7	1	2	2	1	8	8	1	2	2	1	1	1	1	1	1	1	8	8	1	3	3	1
gapA	6	6	1	9	9	1	1	1	1	4	4	1	7	7	1	2	2	1	8	8	1	2	2	1	1	1	1	1	1	1	8	8	1	3	3	1
katA	6	6	1	9	9	1	1	1	1	4	4	1	7	7	1	2	2	1	8	8	1	2	2	1	1	1	1	1	1	1	8	8	1	3	3	1
coA	6	6	1	8	9	0.888889	1	1	1	3	4	0.75	6	7	0.857143	2	2	1	8	8	1	2	2	1	1	1	1	1	1	1	7	8	0.875	3	3	1
Protein A	6	6	1	9	9	1	1	1	1	4	4	1	7	7	1	2	2	1	8	8	1	2	2	1	1	1	1	1	1	1	8	8	1	3	3	1
sbi	6	6	1	9	9	1	1	1	1	4	4	1	7	7	1	2	2	1	8	8	1	2	2	1	1	1	1	1	1	1	8	8	1	3	3	1
nuc	6	6	1	9	9	1	1	1	1	4	4	1	7	7	1	2	2	1	8	8	1	2	2	1	1	1	1	1	1	1	8	8	1	3	3	1
fnbA	6	6	1	9	9	1	1	1	1	4	4	1	7	7	1	2	2	1	8	8	1	2	2	1	1	1	1	1	1	1	8	8	1	3	3	1
vraS	6	6	1	9	9	1	1	1	1	4	4	1	7	7	1	2	2	1	8	8	1	2	2	1	1	1	1	1	1	1	8	8	1	3	3	1
sarA	6	6	1	9	9	1	1	1	1	4	4	1	7	7	1	2	2	1	8	8	1	2	2	1	1	1	1	1	1	1	8	8	1	3	3	1
eno	6	6	1	9	9	1	1	1	1	4	4	1	7	7	1	2	2	1	8	8	1	2	2	1	1	1	1	1	1	1	8	8	1	3	3	1
saeS	6	6	1	9	9	1	1	1	1	4	4	1	7	7	1	2	2	1	8	8	1	2	2	1	1	1	1	1	1	1	8	8	1	3	3	1
blaZ	6	6	1	2	9	0.222222	1	1	1	4	4	1	5	7	0.714286	2	2	1	5	8	0.625	1	2	0.5	1	1	1	1	1	1	7	8	0.875	1	3	0.333333
blaI	5	6	0.833333	2	9	0.222222	1	1	1	4	4	1	5	7	0.714286	2	2	1	5	8	0.625	1	2	0.5	1	1	1	1	1	1	7	8	0.875	1	3	0.333333
blaR	6	6	1	2	9	0.222222	1	1	1	4	4	1	5	7	0.714286	2	2	1	5	8	0.625	1	2	0.5	1	1	1	1	1	1	7	8	0.875	1	3	0.333333
ermA	0	6	0	0	9	0	0	1	0	0	4	0	0	7	0	0	2	0	0	8	0	0	2	0	0	1	0	0	1	0	0	8	0	0	3	0
ermB	0	6	0	0	9	0	0	1	0	0	4	0	0	7	0	0	2	0	0	8	0	0	2	0	0	1	0	0	1	0	0	8	0	0	3	0
ermC	0	6	0	0	9	0	0	1	0	0	4	0	0	7	0	0	2	0	0	8	0	0	2	0	0	1	0	0	1	0	0	8	0	0	3	0
linA	0	6	0	0	9	0	0	1	0	0	4	0	0	7	0	0	2	0	0	8	0	0	2	0	1	1	1	0	1	0	0	8	0	0	3	0
msrA	0	6	0	0	9	0	0	1	0	0	4	0	0	7	0	0	2	0	0	8	0	0	2	0	0	1	0	0	1	0	0	8	0	0	3	0
mefA	0	6	0	0	9	0	0	1	0	0	4	0	0	7	0	0	2	0	0	8	0	0	2	0	0	1	0	0	1	0	0	8	0	0	3	0
mpbBM	0	6	0	0	9	0	0	1	0	0	4	0	0	7	0	0	2	0	0	8	0	0	2	0	0	1	0	0	1	0	0	8	0	0	3	0
vatA	0	6	0	0	9	0	0	1	0	0	4	0	0	7	0	0	2	0	0	8	0	0	2	0	0	1	0	0	1	0	0	8	0	0	3	0
vatB	0	6	0	0	9	0	0	1	0	0	4	0	0	7	0	0	2	0	0	8	0	0	2	0	0	1	0	0	1	0	0	8	0	0	3	0
vga	0	6	0	0	9	0	0	1	0	0	4	0	0	7	0	0	2	0	0	8	0	0	2	0	0	1	0	0	1	0	0	8	0	0	3	0
vgaA	0	6	0	0	9	0	0	1	0	0	4	0	0	7	0	0	2	0	0	8	0	0	2	0	0	1	0	0	1	0	0	8	0	0	3	0
vgb	0	6	0	0	9	0	0	1	0	0	4	0	0	7	0	0	2	0	0	8	0	0	2	0	0	1	0	0	1	0	0	8	0	0	3	0
aacA-aphD	0	6	0	0	9	0	0	1	0	2	4	0.5	0	7	0	0	2	0	0	8	0	0	2	0	0	1	0	0	1	0	0	8	0	0	3	0
aadD	0	6	0	0	9	0	0	1	0	0	4	0	0	7	0	0	2	0	0	8	0	0	2	0	0	1	0	0	1	0	0	8	0	0	3	0
aphA	0	6	0	0	9	0	1	1	1	0	4	0	0	7	0	0	2	0	0	8	0	0	2	0	0	1	0	0	1	0	0	8	0	0	3	0
sat	0	6	0	0	9	0	1	1	1	0	4	0	0	7	0	0	2	0	0	8	0	0	2	0	0	1	0	0	1	0	0	8	0	0	3	0
dfrA	0	6	0	0	9	0	0	1	0	0	4	0	0	7	0	0	2	0	0	8	0	0	2	0	0	1	0	0	1	0	0	8	0	0	3	0
far	0	6	0	0	9	0	0	1	0	0	4	0	0	7	0	0	2	0	0	8	0	0	2	0	0	1	0	0	1	0	0	8	0	0	3	0
Q6GD50	0	6	0	0	9	0	0	1	0	0	4	0	0	7	0	0	2	0	0	8	0	0	2	0	0	1	0	0	1	0	0	8	0	0	3	0
mupR	0	6	0	0	9	0	0	1	0	0	4	0	0	7	0	0	2	0	0	8	0	0	2	0	0	1	0	0	1	0	0	8	0	0	3	0
tetK	0	6	0	0	9	0	1	1	1	3	4	0.75	0	7	0	0	2	0	0	8	0	0	2	0	1	1	1	1	1	1	4	8	0.5	0	3	0
tetM	0	6	0	1	9	0.111111	0	1	0	0	4	0	1	7	0.142857	0	2	0	1	8	0.125	0	2	0	0	1	0	0	1	0	0	8	0	0	3	0
tetEfflux	6	6	1	9	9	1	1	1	1	4	4	1	7	7	1	2	2	1	8	8	1	2	2	1	1	1	1	1	1	1	8	8	1	3	3	1
cat	0	6	0	0	9	0	0	1	0	2	4	0.5	0	7	0	0	2	0	0	8	0	0	2	0	0	1	0	0	1	0	0	8	0	0	3	0
fexA	0	6	0	0	9	0	0	1	0	0	4	0	0	7	0	0	2	0	0	8	0	0	2	0	0	1	0	0	1	0	0	8	0	0	3	0
cfr	0	6	0	0	9	0	0	1	0	0	4	0	0	7	0	0	2	0	0	8	0	0	2	0	0	1	0	0	1	0	0	8	0	0	3	0
fosB	0	6	0	9	9	1	0	1	0	4	4	1	7	7	1	2	2	1	8	8	1	0	2	0	0	1	0	0	1	0	8	8	1	0	3	0
vanA	0	6	0	0	9	0	0	1	0	0	4	0	0	7	0	0	2	0	0	8	0	0	2	0	0	1	0	0	1	0	0	8	0	0	3	0
vanB	0	6	0	0	9	0	0	1	0	0	4	0	0	7	0	0	2	0	0	8	0	0	2	0	0	1	0	0	1	0	0	8	0	0	3	0
vanZ	0	6	0	0	9	0	0	1	0	0	4	0	0	7	0	0	2	0	0	8	0	0	2	0	0	1	0	0	1	0	0	8	0	0	3	0
mercury resistance	0	6	0	0	9	0	0	1	0	3	4	0.75	0	7	0	0	2	0	0	8	0	0	2	0	0	1	0	0	1	0	0	8	0	0	3	0
qacA	0	6	0	0	9	0	0	1	0	0	4	0	0	7	0	0	2	0	0	8	0	0	2	0	0	1	0	0	1	0	0	8	0	0	3	0
qacC	0	6	0	0	9	0	0	1	0	2	4	0.5	0	7	0	0	2	0	0	8	0	0	2	0	0	1	0	0	1	0	0	8	0	0	3	0
tst-1	1	6	0.166667	0	9	0	0	1	0	0	4	0	0	7	0	0	2	0	0	8	0	2	2	1	0	1	0	0	1	0	0	8	0	0	3	0
tst-RF122	0	6	0	0	9	0	0	1	0	0	4	0	0	7	0	0	2	0	0	8	0	0	2	0	0	1	0	0	1	0	0	8	0	0	3	0
sea	4	6	0.666667	3	9	0.333333	1	1	1	3	4	0.75	1	7	0.142857	0	2	0	1	8	0.125	0	2	0	0	1	0	0	1	0	0	8	0	0	3	0
sea-320E	2	6	0.333333	2	9	0.222222	0	1	0	2	4	0.5	1	7	0.142857	0	2	0	0	8	0	0	2	0	0	1	0	0	1	0	0	8	0	0	3	0
sea-N315	2	6	0.333333	1	9	0.111111	1	1	1	0	4	0	0	7	0	0	2	0	1	8	0.125	0	2	0	0	1	0	0	1	0	0	8	0	0	3	0
seb	0	6	0	1	9	0.111111	0	1	0	4	4	1	0	7	0	0	2	0	0	8	0	0	2	0	0	1	0	0	1	0	6	8	0.75	0	3	0
sec	0	6	0	0	9	0	0	1	0	0	4	0	0	7	0	2	2	1	1	8	0.125	2	2	1	0	1	0	0	1	0	0	8	0	0	3	0
secM14	0	6	0	0	9	0	0	1	0	0	4	0	0	7	0	0	2	0	0	8	0	0	2	0	0	1	0	0	1	0	8	8	1	0	3	0
sed	0	6	0	1	9	0.111111	0	1	0	0	4	0	0	7	0	0	2	0	0	8	0	0	2	0	0	1	0	0	1	0	0	8	0	0	3	0
see	0	6	0	0	9	0	0	1	0	0	4	0	0	7	0	0	2	0	0	8	0	0	2	0	0	1	0	0	1	0	0	8	0	0	3	0
seg	0	6	0	9	9	1	0	1	0	0	4	0	0	7	0	2	2	1	8	8	1	2	2	1	0	1	0	0	1	0	8	8	1	0	3	0
seh	6	6	1	0	9	0	0	1	0	0	4	0	0	7	0	0	2	0	0	8	0	0	2	0	0	1	0	0	1	0	0	8	0	0	3	0
sei	0	6	0	9	9	1	0	1	0	0	4	0	0	7	0	2	2	1	8	8	1	2	2	1	0	1	0	0	1	0	6	8	0.75	0	3	0
sej	0	6	0	1	9	0.111111	0	1	0	0	4	0	0	7	0	0	2	0	0	8	0	0	2	0	0	1	0	0	1	0	0	8	0	0	3	0
sek	6	6	1	0	9	0	0	1	0	4	4	1	0	7	0	0	2	0	0	8	0	0	2	0	0	1	0	0	1	0	1	8	0.125	0	3	0
sel	0	6	0	0	9	0	0	1	0	0	4	0	0	7	0	2	2	1	1	8	0.125	2	2	1	0	1	0	0	1	0	0	8	0	0	3	0
selm	0	6	0	9	9	1	0	1	0	0	4	0	0	7	0	2	2	1	8	8	1	2	2	1	0	1	0	0	1	0	8	8	1	0	3	0
seln	0	6	0	9	9	1	0	1	0	0	4	0	0	7	0	2	2	1	8	8	1	2	2	1	0	1	0	0	1	0	8	8	1	0	3	0
seln_1	0	6	0	8	9	0.888889	0	1	0	0	4	0	0	7	0	2	2	1	8	8	1	2	2	1	0	1	0	0	1	0	7	8	0.875	0	3	0
selo	0	6	0	9	9	1	0	1	0	0	4	0	0	7	0	2	2	1	8	8	1	2	2	1	0	1	0	0	1	0	8	8	1	0	3	0
seq	6	6	1	0	9	0	0	1	0	4	4	1	0	7	0	0	2	0	0	8	0	0	2	0	0	1	0	0	1	0	1	8	0.125	0	3	0
ser	0	6	0	1	9	0.111111	0	1	0	0	4	0	0	7	0	0	2	0	0	8	0	0	2	0	0	1	0	0	1	0	0	8	0	0	3	0
selu	0	6	0	9	9	1	0	1	0	0	4	0	0	7	0	2	2	1	8	8	1	2	2	1	0	1	0	0	1	0	8	8	1	0	3	0
egc-cluster	0	6	0	9	9	1	0	1	0	0	4	0	0	7	0	2	2	1	8	8	1	2	2	1	0	1	0	0	1	0	8	8	1	0	3	0
PVL	4	6	0.666667	5	9	0.555556	0	1	0	0	4	0	1	7	0.142857	0	2	0	5	8	0.625	0	2	0	1	1	1	0	1	0	8	8	1	3	3	1
lukM/lukF-P83	0	6	0	0	9	0	0	1	0	0	4	0	0	7	0	0	2	0	0	8	0	0	2	0	0	1	0	0	1	0	0	8	0	0	3	0
lukF	6	6	1	8	9	0.888889	1	1	1	4	4	1	7	7	1	2	2	1	8	8	1	2	2	1	1	1	1	1	1	1	8	8	1	2	3	0.666667
lukS	6	6	1	9	9	1	0	1	0	4	4	1	7	7	1	2	2	1	8	8	1	0	2	0	1	1	1	1	1	1	8	8	1	0	3	0
lukS-ST22+ST45	4	6	0.666667	4	9	0.444444	1	1	1	2	4	0.5	6	7	0.857143	1	2	0.5	7	8	0.875	2	2	1	1	1	1	1	1	1	6	8	0.75	0	3	0
hlgA	6	6	1	9	9	1	1	1	1	4	4	1	7	7	1	2	2	1	8	8	1	2	2	1	1	1	1	1	1	1	8	8	1	3	3	1
lukD	6	6	1	9	9	1	1	1	1	4	4	1	6	7	0.857143	2	2	1	0	8	0	0	2	0	1	1	1	1	1	1	7	8	0.875	0	3	0
lukE	6	6	1	9	9	1	1	1	1	4	4	1	6	7	0.857143	1	2	0.5	0	8	0	0	2	0	1	1	1	1	1	1	8	8	1	0	3	0
lukX	5	6	0.833333	6	9	0.666667	0	1	0	3	4	0.75	7	7	1	2	2	1	7	8	0.875	2	2	1	1	1	1	1	1	1	6	8	0.75	0	3	0
lukY-var1	6	6	1	9	9	1	1	1	1	4	4	1	7	7	1	2	2	1	0	8	0	0	2	0	1	1	1	1	1	1	8	8	1	3	3	1
lukY-var2	0	6	0	0	9	0	0	1	0	0	4	0	0	7	0	0	2	0	8	8	1	2	2	1	0	1	0	0	1	0	0	8	0	0	3	0
hl	6	6	1	9	9	1	1	1	1	4	4	1	7	7	1	2	2	1	8	8	1	2	2	1	1	1	1	1	1	1	8	8	1	0	3	0
hla	6	6	1	9	9	1	1	1	1	4	4	1	7	7	1	2	2	1	8	8	1	2	2	1	1	1	1	1	1	1	7	8	0.875	3	3	1
hld	6	6	1	9	9	1	1	1	1	4	4	1	7	7	1	2	2	1	7	8	0.875	2	2	1	1	1	1	1	1	1	8	8	1	3	3	1
hlIII	6	6	1	9	9	1	1	1	1	4	4	1	7	7	1	2	2	1	8	8	1	2	2	1	1	1	1	1	1	1	8	8	1	3	3	1
hl_III_ RF122	6	6	1	9	9	1	1	1	1	4	4	1	7	7	1	2	2	1	8	8	1	0	2	0	1	1	1	1	1	1	0	8	0	0	3	0
hlb	6	6	1	9	9	1	1	1	1	4	4	1	0	7	0	2	2	1	8	8	1	0	2	0	1	1	1	1	1	1	8	8	1	0	3	0
un-truncated hlb	0	6	0	1	9	0.111111	0	1	0	1	4	0.25	0	7	0	0	2	0	0	8	0	0	2	0	0	1	0	0	1	0	0	8	0	3	3	1
sak	6	6	1	9	9	1	1	1	1	3	4	0.75	0	7	0	2	2	1	8	8	1	2	2	1	1	1	1	1	1	1	8	8	1	3	3	1
chp(CHIPS)	4	6	0.666667	8	9	0.888889	0	1	0	0	4	0	7	7	1	2	2	1	7	8	0.875	2	2	1	0	1	0	0	1	0	0	8	0	0	3	0
scn	6	6	1	9	9	1	1	1	1	2	4	0.5	7	7	1	2	2	1	8	8	1	2	2	1	1	1	1	1	1	1	7	8	0.875	3	3	1
eta	0	6	0	0	9	0	0	1	0	0	4	0	2	7	0.285714	0	2	0	0	8	0	0	2	0	0	1	0	0	1	0	0	8	0	0	3	0
etb	0	6	0	0	9	0	0	1	0	0	4	0	0	7	0	0	2	0	0	8	0	0	2	0	0	1	0	0	1	0	0	8	0	0	3	0
etd	0	6	0	0	9	0	0	1	0	0	4	0	0	7	0	2	2	1	0	8	0	0	2	0	1	1	1	0	1	0	0	8	0	0	3	0
edinA	0	6	0	0	9	0	0	1	0	0	4	0	0	7	0	0	2	0	0	8	0	0	2	0	0	1	0	0	1	0	0	8	0	0	3	0
edinB	0	6	0	0	9	0	0	1	0	0	4	0	0	7	0	2	2	1	0	8	0	0	2	0	1	1	1	0	1	0	0	8	0	3	3	1
edinC	0	6	0	0	9	0	0	1	0	0	4	0	0	7	0	0	2	0	0	8	0	0	2	0	0	1	0	0	1	0	0	8	0	0	3	0
aur	6	6	1	8	9	0.888889	1	1	1	4	4	1	7	7	1	2	2	1	8	8	1	0	2	0	1	1	1	1	1	1	7	8	0.875	3	3	1
aur - OtherThan252	6	6	1	9	9	1	1	1	1	4	4	1	7	7	1	2	2	1	0	8	0	0	2	0	1	1	1	1	1	1	7	8	0.875	3	3	1
aur-MRSA252	0	6	0	0	9	0	0	1	0	0	4	0	0	7	0	0	2	0	8	8	1	2	2	1	0	1	0	0	1	0	0	8	0	0	3	0
splA	6	6	1	9	9	1	1	1	1	4	4	1	7	7	1	2	2	1	0	8	0	0	2	0	1	1	1	1	1	1	1	8	0.125	0	3	0
splB	6	6	1	9	9	1	1	1	1	4	4	1	7	7	1	2	2	1	0	8	0	0	2	0	1	1	1	1	1	1	8	8	1	0	3	0
splE	5	6	0.833333	0	9	0	1	1	1	4	4	1	6	7	0.857143	2	2	1	8	8	1	0	2	0	0	1	0	1	1	1	1	8	0.125	0	3	0
sspA	6	6	1	9	9	1	1	1	1	4	4	1	7	7	1	2	2	1	8	8	1	2	2	1	1	1	1	1	1	1	8	8	1	3	3	1
sspB	6	6	1	9	9	1	1	1	1	4	4	1	7	7	1	2	2	1	8	8	1	2	2	1	1	1	1	1	1	1	8	8	1	3	3	1
sspP	6	6	1	9	9	1	1	1	1	4	4	1	7	7	1	2	2	1	8	8	1	2	2	1	1	1	1	1	1	1	8	8	1	3	3	1
ACME-locus	0	6	0	0	9	0	0	1	0	0	4	0	0	7	0	0	2	0	0	8	0	0	2	0	0	1	0	0	1	0	0	8	0	0	3	0
arcA-SCC	0	6	0	0	9	0	0	1	0	0	4	0	0	7	0	0	2	0	0	8	0	0	2	0	0	1	0	0	1	0	0	8	0	0	3	0
arcB-SCC	0	6	0	0	9	0	0	1	0	0	4	0	0	7	0	0	2	0	0	8	0	0	2	0	0	1	0	0	1	0	0	8	0	0	3	0
arcC-SCC	0	6	0	0	9	0	0	1	0	0	4	0	0	7	0	0	2	0	0	8	0	0	2	0	0	1	0	0	1	0	0	8	0	0	3	0
arcD-SCC	0	6	0	0	9	0	0	1	0	0	4	0	0	7	0	0	2	0	0	8	0	0	2	0	0	1	0	0	1	0	0	8	0	0	3	0
agrI	0	6	0	0	9	0	1	1	1	4	4	1	0	7	0	2	2	1	0	8	0	2	2	1	0	1	0	1	1	1	4	8	0.5	3	3	1
agrII	0	6	0	9	9	1	0	1	0	0	4	0	7	7	1	0	2	0	0	8	0	0	2	0	0	1	0	0	1	0	0	8	0	0	3	0
agrIII	6	6	1	0	9	0	0	1	0	0	4	0	0	7	0	0	2	0	8	8	1	0	2	0	1	1	1	0	1	0	0	8	0	0	3	0
agrIV	0	6	0	0	9	0	0	1	0	0	4	0	0	7	0	1	2	0.5	0	8	0	0	2	0	0	1	0	0	1	0	8	8	1	3	3	1
mecA	0	6	0	0	9	0	0	1	0	0	4	0	0	7	0	0	2	0	0	8	0	0	2	0	0	1	0	0	1	0	0	8	0	0	3	0
mecR	0	6	0	0	9	0	0	1	0	0	4	0	0	7	0	0	2	0	0	8	0	0	2	0	0	1	0	0	1	0	0	8	0	0	3	0
mecR_truncated	0	6	0	0	9	0	0	1	0	0	4	0	0	7	0	0	2	0	0	8	0	0	2	0	0	1	0	0	1	0	0	8	0	0	3	0
mecI	0	6	0	0	9	0	0	1	0	0	4	0	0	7	0	0	2	0	0	8	0	0	2	0	0	1	0	0	1	0	0	8	0	0	3	0
ugpQ	0	6	0	0	9	0	0	1	0	0	4	0	0	7	0	0	2	0	0	8	0	0	2	0	0	1	0	0	1	0	0	8	0	0	3	0
ccrA-1	0	6	0	0	9	0	0	1	0	0	4	0	0	7	0	0	2	0	0	8	0	0	2	0	0	1	0	0	1	0	0	8	0	0	3	0
ccrA-2	0	6	0	0	9	0	0	1	0	0	4	0	0	7	0	0	2	0	0	8	0	0	2	0	0	1	0	0	1	0	0	8	0	0	3	0
ccrA-3	0	6	0	0	9	0	0	1	0	0	4	0	0	7	0	0	2	0	0	8	0	0	2	0	0	1	0	0	1	0	0	8	0	0	3	0
ccrAA-MRSAZH47	0	6	0	0	9	0	0	1	0	0	4	0	0	7	0	0	2	0	0	8	0	0	2	0	0	1	0	0	1	0	0	8	0	0	3	0
ccrA-4	0	6	0	0	9	0	0	1	0	0	4	0	0	7	0	0	2	0	0	8	0	0	2	0	0	1	0	0	1	0	0	8	0	0	3	0
ccrB-1	0	6	0	0	9	0	0	1	0	0	4	0	0	7	0	0	2	0	0	8	0	0	2	0	0	1	0	0	1	0	0	8	0	0	3	0
ccrB-2	0	6	0	0	9	0	0	1	0	0	4	0	0	7	0	0	2	0	0	8	0	0	2	0	0	1	0	0	1	0	0	8	0	0	3	0
ccrB-3	0	6	0	0	9	0	0	1	0	0	4	0	0	7	0	0	2	0	0	8	0	0	2	0	0	1	0	0	1	0	0	8	0	0	3	0
ccrB-4	0	6	0	0	9	0	0	1	0	0	4	0	0	7	0	0	2	0	0	8	0	0	2	0	0	1	0	0	1	0	0	8	0	0	3	0
ccrC	0	6	0	0	9	0	0	1	0	0	4	0	0	7	0	0	2	0	0	8	0	0	2	0	0	1	0	0	1	0	0	8	0	0	3	0
merA	0	6	0	0	9	0	0	1	0	3	4	0.75	0	7	0	0	2	0	0	8	0	0	2	0	0	1	0	0	1	0	0	8	0	0	3	0
merB	0	6	0	0	9	0	0	1	0	0	4	0	0	7	0	0	2	0	0	8	0	0	2	0	0	1	0	0	1	0	0	8	0	0	3	0
kdpA-SCC	0	6	0	0	9	0	0	1	0	0	4	0	0	7	0	0	2	0	0	8	0	0	2	0	0	1	0	0	1	0	0	8	0	0	3	0
kdpB-SCC	0	6	0	0	9	0	0	1	0	0	4	0	0	7	0	0	2	0	0	8	0	0	2	0	0	1	0	0	1	0	0	8	0	0	3	0
kdpC-SCC	0	6	0	0	9	0	0	1	0	0	4	0	0	7	0	0	2	0	0	8	0	0	2	0	0	1	0	0	1	0	0	8	0	0	3	0
kdpD-SCC	0	6	0	0	9	0	0	1	0	0	4	0	0	7	0	0	2	0	0	8	0	0	2	0	0	1	0	0	1	0	0	8	0	0	3	0
kdpE-SCC	0	6	0	0	9	0	0	1	0	0	4	0	0	7	0	0	2	0	0	8	0	0	2	0	0	1	0	0	1	0	0	8	0	0	3	0
plsSCC-COL	0	6	0	0	9	0	0	1	0	0	4	0	0	7	0	0	2	0	0	8	0	0	2	0	0	1	0	0	1	0	0	8	0	0	3	0
Q9XB68-dcs	0	6	0	0	9	0	0	1	0	0	4	0	0	7	0	0	2	0	0	8	0	0	2	0	0	1	0	0	1	0	0	8	0	0	3	0
xylR	0	6	0	0	9	0	0	1	0	0	4	0	0	7	0	0	2	0	0	8	0	0	2	0	0	1	0	0	1	0	0	8	0	0	3	0
capsule-1	0	6	0	0	9	0	0	1	0	0	4	0	0	7	0	0	2	0	0	8	0	0	2	0	0	1	0	0	1	0	0	8	0	0	3	0
capsule-5	0	6	0	9	9	1	0	1	0	4	4	1	0	7	0	2	2	1	0	8	0	0	2	0	0	1	0	1	1	1	0	8	0	3	3	1
capsule-8	6	6	1	0	9	0	1	1	1	0	4	0	7	7	1	0	2	0	8	8	1	2	2	1	1	1	1	0	1	0	8	8	1	0	3	0
capH1	0	6	0	0	9	0	0	1	0	0	4	0	0	7	0	0	2	0	0	8	0	0	2	0	0	1	0	0	1	0	0	8	0	0	3	0
capJ1	0	6	0	0	9	0	0	1	0	0	4	0	0	7	0	0	2	0	0	8	0	0	2	0	0	1	0	0	1	0	0	8	0	0	3	0
capK1	0	6	0	0	9	0	0	1	0	0	4	0	0	7	0	0	2	0	0	8	0	0	2	0	0	1	0	0	1	0	0	8	0	0	3	0
capH5	0	6	0	9	9	1	0	1	0	4	4	1	0	7	0	2	2	1	0	8	0	0	2	0	0	1	0	1	1	1	0	8	0	3	3	1
capJ5	0	6	0	9	9	1	0	1	0	4	4	1	0	7	0	2	2	1	0	8	0	0	2	0	0	1	0	1	1	1	0	8	0	3	3	1
capK5	0	6	0	9	9	1	0	1	0	4	4	1	0	7	0	2	2	1	0	8	0	0	2	0	0	1	0	1	1	1	0	8	0	3	3	1
capH8	6	6	1	0	9	0	1	1	1	0	4	0	7	7	1	0	2	0	8	8	1	2	2	1	1	1	1	0	1	0	8	8	1	0	3	0
capI8	6	6	1	0	9	0	1	1	1	0	4	0	7	7	1	0	2	0	8	8	1	2	2	1	1	1	1	0	1	0	8	8	1	0	3	0
capJ8	6	6	1	0	9	0	1	1	1	0	4	0	7	7	1	0	2	0	8	8	1	2	2	1	1	1	1	0	1	0	8	8	1	0	3	0
capK8	6	6	1	0	9	0	1	1	1	0	4	0	7	7	1	0	2	0	8	8	1	2	2	1	1	1	1	0	1	0	8	8	1	0	3	0
icaA	6	6	1	9	9	1	1	1	1	4	4	1	7	7	1	2	2	1	8	8	1	2	2	1	1	1	1	1	1	1	6	8	0.75	3	3	1
icaC	6	6	1	9	9	1	1	1	1	4	4	1	7	7	1	2	2	1	8	8	1	2	2	1	1	1	1	1	1	1	8	8	1	0	3	0
icaD	6	6	1	9	9	1	1	1	1	4	4	1	7	7	1	2	2	1	8	8	1	2	2	1	1	1	1	1	1	1	6	8	0.75	3	3	1
bap	0	6	0	0	9	0	0	1	0	0	4	0	0	7	0	0	2	0	0	8	0	0	2	0	0	1	0	0	1	0	0	8	0	0	3	0
bbp-all	6	6	1	8	9	0.888889	1	1	1	4	4	1	7	7	1	2	2	1	8	8	1	1	2	0.5	1	1	1	1	1	1	6	8	0.75	3	3	1
bbp-COL+MW2	6	6	1	0	9	0	1	1	1	4	4	1	0	7	0	2	2	1	0	8	0	0	2	0	0	1	0	0	1	0	0	8	0	3	3	1
bbp-MRSA252	0	6	0	0	9	0	1	1	1	0	4	0	0	7	0	0	2	0	8	8	1	0	2	0	0	1	0	0	1	0	7	8	0.875	0	3	0
bbp-Mu50	0	6	0	8	9	0.888889	0	1	0	0	4	0	7	7	1	0	2	0	0	8	0	0	2	0	1	1	1	1	1	1	0	8	0	0	3	0
bbp-RF122	0	6	0	0	9	0	0	1	0	0	4	0	0	7	0	0	2	0	0	8	0	0	2	0	0	1	0	0	1	0	0	8	0	0	3	0
bbp-ST45	0	6	0	1	9	0.111111	0	1	0	0	4	0	0	7	0	0	2	0	1	8	0.125	1	2	0.5	0	1	0	0	1	0	0	8	0	0	3	0
clfA-all	6	6	1	9	9	1	1	1	1	4	4	1	7	7	1	2	2	1	8	8	1	2	2	1	1	1	1	1	1	1	8	8	1	3	3	1
clfA-COL+RF122	0	6	0	0	9	0	1	1	1	4	4	1	0	7	0	0	2	0	8	8	1	1	2	0.5	0	1	0	1	1	1	0	8	0	3	3	1
clfA-MRSA252	0	6	0	0	9	0	1	1	1	3	4	0.75	0	7	0	0	2	0	8	8	1	0	2	0	0	1	0	1	1	1	0	8	0	2	3	0.666667
clfA-Mu50/MW2	6	6	1	9	9	1	1	1	1	4	4	1	7	7	1	2	2	1	0	8	0	2	2	1	1	1	1	1	1	1	8	8	1	3	3	1
clfB-all	6	6	1	9	9	1	1	1	1	4	4	1	6	7	0.857143	2	2	1	8	8	1	2	2	1	1	1	1	1	1	1	8	8	1	3	3	1
clfB-COL+Mu50	0	6	0	9	9	1	0	1	0	4	4	1	0	7	0	0	2	0	0	8	0	0	2	0	1	1	1	0	1	0	0	8	0	0	3	0
clfB-MW2	6	6	1	0	9	0	0	1	0	0	4	0	7	7	1	0	2	0	0	8	0	2	2	1	0	1	0	0	1	0	0	8	0	3	3	1
clfB-RF122	6	6	1	0	9	0	0	1	0	0	4	0	7	7	1	1	2	0.5	3	8	0.375	2	2	1	0	1	0	0	1	0	2	8	0.25	3	3	1
cna	6	6	1	0	9	0	0	1	0	0	4	0	0	7	0	0	2	0	8	8	1	2	2	1	0	1	0	0	1	0	8	8	1	3	3	1
ebh-all	6	6	1	9	9	1	1	1	1	4	4	1	7	7	1	2	2	1	8	8	1	2	2	1	1	1	1	1	1	1	8	8	1	3	3	1
eno	6	6	1	9	9	1	1	1	1	4	4	1	7	7	1	2	2	1	8	8	1	2	2	1	1	1	1	1	1	1	8	8	1	3	3	1
fib	6	6	1	9	9	1	1	1	1	4	4	1	7	7	1	2	2	1	0	8	0	0	2	0	1	1	1	1	1	1	8	8	1	0	3	0
fib-MRSA252	0	6	0	0	9	0	0	1	0	0	4	0	0	7	0	0	2	0	8	8	1	2	2	1	0	1	0	0	1	0	0	8	0	0	3	0
ebpS	6	6	1	9	9	1	1	1	1	4	4	1	7	7	1	2	2	1	8	8	1	2	2	1	1	1	1	1	1	1	8	8	1	3	3	1
ebpS-01-1111	0	6	0	0	9	0	0	1	0	0	4	0	0	7	0	0	2	0	0	8	0	2	2	1	0	1	0	0	1	0	6	8	0.75	0	3	0
ebpS-COL	0	6	0	0	9	0	1	1	1	3	4	0.75	7	7	1	2	2	1	0	8	0	0	2	0	0	1	0	0	1	0	0	8	0	0	3	0
fnbA-all	6	6	1	9	9	1	1	1	1	4	4	1	7	7	1	2	2	1	8	8	1	2	2	1	1	1	1	1	1	1	8	8	1	3	3	1
fnbA-COL	0	6	0	0	9	0	0	1	0	4	4	1	7	7	1	0	2	0	0	8	0	0	2	0	0	1	0	0	1	0	0	8	0	0	3	0
fnbA-MRSA252	0	6	0	0	9	0	0	1	0	0	4	0	0	7	0	0	2	0	8	8	1	0	2	0	0	1	0	0	1	0	0	8	0	0	3	0
fnbA-Mu50+MW2	6	6	1	9	9	1	0	1	0	0	4	0	0	7	0	2	2	1	0	8	0	2	2	1	0	1	0	0	1	0	0	8	0	0	3	0
fnbA-RF122	0	6	0	0	9	0	0	1	0	0	4	0	0	7	0	0	2	0	0	8	0	0	2	0	0	1	0	0	1	0	0	8	0	0	3	0
fnbB-COL	0	6	0	0	9	0	0	1	0	4	4	1	0	7	0	0	2	0	0	8	0	0	2	0	0	1	0	0	1	0	0	8	0	0	3	0
fnbB-COL+Mu50+MW2	6	6	1	7	9	0.777778	1	1	1	4	4	1	7	7	1	1	2	0.5	8	8	1	2	2	1	1	1	1	1	1	1	6	8	0.75	3	3	1
fnbB-Mu50	0	6	0	7	9	0.777778	0	1	0	0	4	0	7	7	1	2	2	1	8	8	1	2	2	1	0	1	0	1	1	1	0	8	0	0	3	0
fnbB-MW2	6	6	1	1	9	0.111111	0	1	0	0	4	0	0	7	0	0	2	0	0	8	0	0	2	0	1	1	1	0	1	0	0	8	0	0	3	0
fnbB-ST15	0	6	0	0	9	0	0	1	0	0	4	0	7	7	1	0	2	0	0	8	0	0	2	0	0	1	0	0	1	0	0	8	0	0	3	0
fnbB-ST45-2	0	6	0	0	9	0	1	1	1	0	4	0	0	7	0	0	2	0	0	8	0	0	2	0	0	1	0	0	1	0	0	8	0	0	3	0
map	4	6	0.666667	9	9	1	1	1	1	4	4	1	7	7	1	2	2	1	7	8	0.875	2	2	1	1	1	1	1	1	1	8	8	1	0	3	0
map-RF122	0	6	0	3	9	0.333333	0	1	0	4	4	1	7	7	1	1	2	0.5	0	8	0	0	2	0	0	1	0	1	1	1	8	8	1	0	3	0
map-MRSA252	0	6	0	0	9	0	0	1	0	0	4	0	0	7	0	0	2	0	7	8	0.875	2	2	1	0	1	0	0	1	0	0	8	0	0	3	0
map-Mu50+MW2	4	6	0.666667	9	9	1	1	1	1	0	4	0	7	7	1	2	2	1	0	8	0	0	2	0	1	1	1	1	1	1	5	8	0.625	0	3	0
sdrC-all	6	6	1	9	9	1	1	1	1	4	4	1	7	7	1	2	2	1	8	8	1	2	2	1	1	1	1	1	1	1	8	8	1	0	3	0
sdrC-B1	0	6	0	0	9	0	0	1	0	0	4	0	0	7	0	0	2	0	0	8	0	2	2	1	0	1	0	0	1	0	0	8	0	0	3	0
sdrC-COL	0	6	0	0	9	0	1	1	1	4	4	1	7	7	1	0	2	0	0	8	0	0	2	0	1	1	1	0	1	0	8	8	1	0	3	0
sdrC-Mu50	0	6	0	9	9	1	0	1	0	0	4	0	0	7	0	0	2	0	0	8	0	0	2	0	0	1	0	1	1	1	0	8	0	0	3	0
sdrC-MW2+MRSA252+RF	6	6	1	0	9	0	0	1	0	0	4	0	0	7	0	2	2	1	0	8	0	0	2	0	0	1	0	1	1	1	0	8	0	0	3	0
sdrC-OtherThan252+122	6	6	1	9	9	1	1	1	1	4	4	1	7	7	1	2	2	1	0	8	0	0	2	0	1	1	1	1	1	1	0	8	0	0	3	0
sdrD-COL+MW2	6	6	1	0	9	0	0	1	0	3	4	0.75	0	7	0	2	2	1	0	8	0	2	2	1	0	1	0	0	1	0	0	8	0	3	3	1
sdrD-Mu50	0	6	0	9	9	1	1	1	1	0	4	0	7	7	1	0	2	0	0	8	0	0	2	0	0	1	0	1	1	1	0	8	0	0	3	0
sdrD-other	0	6	0	0	9	0	0	1	0	0	4	0	0	7	0	0	2	0	8	8	1	0	2	0	1	1	1	0	1	0	0	8	0	0	3	0
sdrD-OtherThan252+122	6	6	1	9	9	1	1	1	1	4	4	1	7	7	1	2	2	1	8	8	1	2	2	1	1	1	1	1	1	1	7	8	0.875	0	3	0
vwb-all	6	6	1	9	9	1	1	1	1	4	4	1	7	7	1	2	2	1	8	8	1	0	2	0	1	1	1	1	1	1	8	8	1	3	3	1
vwb-COL+MW2	6	6	1	0	9	0	0	1	0	4	4	1	0	7	0	0	2	0	0	8	0	0	2	0	0	1	0	0	1	0	8	8	1	0	3	0
vwb-MRSA252	0	6	0	0	9	0	0	1	0	0	4	0	0	7	0	0	2	0	7	8	0.875	2	2	1	1	1	1	0	1	0	0	8	0	0	3	0
vwb-Mu50	0	6	0	9	9	1	0	1	0	0	4	0	0	7	0	0	2	0	0	8	0	0	2	0	0	1	0	0	1	0	0	8	0	0	3	0
vwb-RF122	0	6	0	0	9	0	0	1	0	0	4	0	0	7	0	0	2	0	0	8	0	0	2	0	0	1	0	1	1	1	0	8	0	0	3	0
sasG	6	6	1	9	9	1	0	1	0	4	4	1	7	7	1	0	2	0	0	8	0	0	2	0	1	1	1	1	1	1	0	8	0	0	3	0
sasG-COL+Mu50	0	6	0	9	9	1	0	1	0	4	4	1	0	7	0	0	2	0	0	8	0	0	2	0	0	1	0	1	1	1	0	8	0	0	3	0
sasG-MW2	6	6	1	0	9	0	0	1	0	0	4	0	7	7	1	0	2	0	0	8	0	0	2	0	1	1	1	0	1	0	0	8	0	0	3	0
sasG-OtherThan252+122	6	6	1	9	9	1	0	1	0	4	4	1	7	7	1	0	2	0	0	8	0	0	2	0	1	1	1	1	1	1	0	8	0	0	3	0
isaB	6	6	1	9	9	1	1	1	1	4	4	1	7	7	1	2	2	1	8	8	1	2	2	1	1	1	1	1	1	1	8	8	1	3	3	1
isaB_MRSA252	6	6	1	9	9	1	1	1	1	4	4	1	7	7	1	2	2	1	8	8	1	2	2	1	1	1	1	1	1	1	8	8	1	3	3	1
mprF	6	6	1	9	9	1	1	1	1	3	4	0.75	7	7	1	1	2	0.5	8	8	1	0	2	0	1	1	1	1	1	1	7	8	0.875	3	3	1
mprF_COL+MW2	6	6	1	5	9	0.555556	1	1	1	3	4	0.75	7	7	1	1	2	0.5	7	8	0.875	0	2	0	1	1	1	1	1	1	7	8	0.875	3	3	1
mprF_Mu50+252	4	6	0.666667	9	9	1	1	1	1	3	4	0.75	7	7	1	1	2	0.5	8	8	1	0	2	0	1	1	1	1	1	1	6	8	0.75	0	3	0
isdA	6	6	1	9	9	1	1	1	1	4	4	1	7	7	1	2	2	1	8	8	1	2	2	1	1	1	1	1	1	1	8	8	1	3	3	1
isdA-MRSA252	0	6	0	0	9	0	0	1	0	0	4	0	7	7	1	0	2	0	8	8	1	2	2	1	0	1	0	0	1	0	0	8	0	0	3	0
isdA-OtherThan252	6	6	1	9	9	1	1	1	1	4	4	1	0	7	0	2	2	1	0	8	0	0	2	0	1	1	1	1	1	1	7	8	0.875	0	3	0
lmrP	6	6	1	9	9	1	1	1	1	4	4	1	7	7	1	2	2	1	8	8	1	2	2	1	1	1	1	1	1	1	8	8	1	3	3	1
lmrP-RF122	0	6	0	0	9	0	0	1	0	0	4	0	0	7	0	0	2	0	0	8	0	0	2	0	0	1	0	0	1	0	8	8	1	3	3	1
Q2YUB3	0	6	0	1	9	0.111111	0	1	0	0	4	0	0	7	0	0	2	0	2	8	0.25	0	2	0	0	1	0	0	1	0	0	8	0	0	3	0
hsdS1-RF122	0	6	0	0	9	0	0	1	0	0	4	0	0	7	0	0	2	0	0	8	0	0	2	0	0	1	0	0	1	0	0	8	0	0	3	0
hsdS2-ST5+ST8	0	6	0	6	9	0.666667	0	1	0	4	4	1	0	7	0	0	2	0	0	8	0	0	2	0	0	1	0	0	1	0	8	8	1	3	3	1
hsdS2-MW2+476	6	6	1	1	9	0.111111	0	1	0	1	4	0.25	0	7	0	0	2	0	0	8	0	0	2	0	1	1	1	0	1	0	2	8	0.25	0	3	0
hsdS2-RF122	0	6	0	0	9	0	0	1	0	0	4	0	0	7	0	0	2	0	0	8	0	0	2	0	0	1	0	0	1	0	0	8	0	0	3	0
hsdS2-MRSA252	0	6	0	0	9	0	0	1	0	0	4	0	0	7	0	0	2	0	8	8	1	1	2	0.5	0	1	0	0	1	0	0	8	0	0	3	0
hsdS3- AllOtherThanRF122+252	6	6	1	9	9	1	0	1	0	4	4	1	0	7	0	2	2	1	0	8	0	0	2	0	0	1	0	0	1	0	0	8	0	0	3	0
hsdS3-ST8+ST1+RF122	6	6	1	0	9	0	0	1	0	4	4	1	0	7	0	0	2	0	0	8	0	0	2	0	0	1	0	0	1	0	0	8	0	0	3	0
hsdS3-Mu50+N315	0	6	0	9	9	1	0	1	0	0	4	0	0	7	0	2	2	1	0	8	0	0	2	0	0	1	0	0	1	0	0	8	0	0	3	0
hsdS3-CC51+MRSA252	0	6	0	0	9	0	0	1	0	0	4	0	0	7	0	0	2	0	8	8	1	0	2	0	0	1	0	0	1	0	8	8	1	3	3	1
hsdS3-MRSA252	0	6	0	0	9	0	0	1	0	0	4	0	0	7	0	0	2	0	7	8	0.875	0	2	0	0	1	0	0	1	0	0	8	0	3	3	1
hsdSx-CC25	6	6	1	9	9	1	0	1	0	4	4	1	1	7	0.142857	2	2	1	8	8	1	1	2	0.5	0	1	0	1	1	1	8	8	1	3	3	1
hsdSx-CC15	0	6	0	0	9	0	0	1	0	0	4	0	7	7	1	0	2	0	0	8	0	0	2	0	1	1	1	0	1	0	0	8	0	0	3	0
hsdSx-etd	0	6	0	0	9	0	1	1	1	0	4	0	0	7	0	2	2	1	0	8	0	0	2	0	1	1	1	0	1	0	0	8	0	3	3	1
Q2FXC0	5	6	0.833333	0	9	0	0	1	0	4	4	1	0	7	0	2	2	1	0	8	0	0	2	0	0	1	0	0	1	0	0	8	0	0	3	0
Q7A4X2	0	6	0	9	9	1	1	1	1	0	4	0	0	7	0	2	2	1	8	8	1	2	2	1	0	1	0	1	1	1	7	8	0.875	0	3	0
hysA1-MRSA252	0	6	0	0	9	0	0	1	0	0	4	0	0	7	0	0	2	0	8	8	1	0	2	0	0	1	0	0	1	0	0	8	0	0	3	0
hysA1-MRSA252+RF122 and hysA2-all	6	6	1	9	9	1	1	1	1	4	4	1	7	7	1	2	2	1	8	8	1	2	2	1	1	1	1	1	1	1	8	8	1	3	3	1
hysA1-MRSA252+RF122 and hysA2-COL+USA300	0	6	0	0	9	0	0	1	0	4	4	1	7	7	1	0	2	0	8	8	1	0	2	0	0	1	0	0	1	0	8	8	1	0	3	0
hysA2-AllOtherThan252	6	6	1	6	9	0.666667	0	1	0	4	4	1	7	7	1	0	2	0	0	8	0	0	2	0	1	1	1	0	1	0	0	8	0	0	3	0
hysA2-COL+USA300+NCTC	0	6	0	0	9	0	0	1	0	4	4	1	7	7	1	0	2	0	8	8	1	0	2	0	0	1	0	0	1	0	8	8	1	3	3	1
hysA2-AllOther Than COL+USA300+NCTC	6	6	1	9	9	1	1	1	1	0	4	0	7	7	1	2	2	1	8	8	1	2	2	1	1	1	1	1	1	1	0	8	0	0	3	0
hysA2-MRSA252	0	6	0	0	9	0	0	1	0	0	4	0	0	7	0	0	2	0	8	8	1	0	2	0	1	1	1	0	1	0	0	8	0	0	3	0
setC_MW0345	6	6	1	9	9	1	1	1	1	4	4	1	7	7	1	2	2	1	0	8	0	2	2	1	1	1	1	1	1	1	8	8	1	0	3	0
set6-COL-SACOL468	0	6	0	9	9	1	0	1	0	2	4	0.5	0	7	0	0	2	0	0	8	0	0	2	0	0	1	0	0	1	0	8	8	1	0	3	0
set6-Mu50-SAV0422	0	6	0	9	9	1	0	1	0	4	4	1	0	7	0	0	2	0	0	8	0	0	2	0	0	1	0	0	1	0	8	8	1	0	3	0
set6-MW2-MW0382	6	6	1	0	9	0	0	1	0	0	4	0	0	7	0	0	2	0	0	8	0	0	2	0	0	1	0	0	1	0	0	8	0	0	3	0
set6-SAR0422-MRSA252	0	6	0	1	9	0.111111	0	1	0	0	4	0	0	7	0	1	2	0.5	8	8	1	1	2	0.5	0	1	0	0	1	0	0	8	0	0	3	0
set6_All_Others	6	6	1	9	9	1	1	1	1	4	4	1	7	7	1	2	2	1	8	8	1	1	2	0.5	1	1	1	0	1	0	8	8	1	3	3	1
set6_RF122	0	6	0	0	9	0	0	1	0	0	4	0	0	7	0	0	2	0	0	8	0	0	2	0	1	1	1	1	1	1	0	8	0	3	3	1
set7	6	6	1	9	9	1	1	1	1	4	4	1	7	7	1	2	2	1	8	8	1	1	2	0.5	1	1	1	1	1	1	6	8	0.75	3	3	1
set8/ssl3	6	6	1	9	9	1	1	1	1	4	4	1	7	7	1	2	2	1	1	8	0.125	0	2	0	1	1	1	0	1	0	8	8	1	0	3	0
set8/ssl3- MRSA252-SAR0424	0	6	0	0	9	0	0	1	0	0	4	0	0	7	0	0	2	0	8	8	1	0	2	0	0	1	0	0	1	0	0	8	0	0	3	0
set9/ssl4	6	6	1	9	9	1	1	1	1	4	4	1	7	7	1	2	2	1	0	8	0	0	2	0	1	1	1	1	1	1	8	8	1	0	3	0
set9/ssl4 - MRSA252-SAR0425	0	6	0	0	9	0	0	1	0	0	4	0	0	7	0	0	2	0	8	8	1	1	2	0.5	0	1	0	0	1	0	1	8	0.125	0	3	0
set3/ssl5	6	6	1	9	9	1	1	1	1	4	4	1	7	7	1	2	2	1	0	8	0	0	2	0	1	1	1	1	1	1	8	8	1	0	3	0
set3/ssl5 - RF122	4	6	0.666667	5	9	0.555556	0	1	0	3	4	0.75	7	7	1	2	2	1	0	8	0	0	2	0	1	1	1	1	1	1	8	8	1	0	3	0
set3/ssl5 - MRSA252	0	6	0	0	9	0	0	1	0	0	4	0	0	7	0	0	2	0	8	8	1	1	2	0.5	0	1	0	0	1	0	0	8	0	0	3	0
set21/ssl6	5	6	0.833333	0	9	0	1	1	1	4	4	1	7	7	1	0	2	0	0	8	0	0	2	0	0	1	0	0	1	0	8	8	1	0	3	0
set21/ssl6-NCTC / MW2	5	6	0.833333	0	9	0	1	1	1	4	4	1	7	7	1	0	2	0	4	8	0.5	1	2	0.5	0	1	0	0	1	0	8	8	1	0	3	0
set1/ssl7	6	6	1	9	9	1	1	1	1	4	4	1	7	7	1	2	2	1	0	8	0	0	2	0	1	1	1	1	1	1	8	8	1	0	3	0
set1/ssl7-MRSA252	1	6	0.166667	1	9	0.111111	0	1	0	0	4	0	2	7	0.285714	0	2	0	8	8	1	0	2	0	0	1	0	0	1	0	0	8	0	0	3	0
set1/ssl7-AF188836	0	6	0	0	9	0	0	1	0	0	4	0	0	7	0	0	2	0	0	8	0	1	2	0.5	0	1	0	0	1	0	0	8	0	0	3	0
set12/ssl8	6	6	1	9	9	1	1	1	1	4	4	1	7	7	1	2	2	1	0	8	0	0	2	0	1	1	1	1	1	1	8	8	1	0	3	0
set5/ssl9	6	6	1	8	9	0.888889	1	1	1	4	4	1	7	7	1	2	2	1	0	8	0	0	2	0	1	1	1	1	1	1	8	8	1	0	3	0
set5/ssl9-MRSA252	0	6	0	0	9	0	0	1	0	0	4	0	0	7	0	0	2	0	8	8	1	1	2	0.5	0	1	0	0	1	0	0	8	0	0	3	0
set4/ssl10	6	6	1	9	9	1	1	1	1	4	4	1	7	7	1	0	2	0	7	8	0.875	1	2	0.5	1	1	1	1	1	1	6	8	0.75	1	3	0.333333
set4/ssl10-RF122	0	6	0	0	9	0	0	1	0	0	4	0	7	7	1	2	2	1	0	8	0	0	2	0	0	1	0	0	1	0	8	8	1	0	3	0
set4/ssl10-MRSA252	0	6	0	0	9	0	0	1	0	0	4	0	0	7	0	0	2	0	8	8	1	1	2	0.5	0	1	0	0	1	0	0	8	0	0	3	0
set2/ssl11-COL	0	6	0	0	9	0	0	1	0	4	4	1	0	7	0	0	2	0	0	8	0	0	2	0	0	1	0	0	1	0	0	8	0	0	3	0
set2/ssl11-Mu50/N315	0	6	0	9	9	1	0	1	0	0	4	0	0	7	0	0	2	0	0	8	0	0	2	0	0	1	0	0	1	0	0	8	0	0	3	0
set2/ssl11-MW2/MSSA476	6	6	1	0	9	0	0	1	0	0	4	0	0	7	0	0	2	0	0	8	0	0	2	0	0	1	0	0	1	0	0	8	0	0	3	0
set2/ssl11-MRSA252	0	6	0	0	9	0	0	1	0	0	4	0	7	7	1	0	2	0	8	8	1	0	2	0	0	1	0	0	1	0	0	8	0	0	3	0
setB3	6	6	1	9	9	1	1	1	1	4	4	1	7	7	1	2	2	1	0	8	0	0	2	0	1	1	1	1	1	1	8	8	1	3	3	1
setB3-MRSA252	0	6	0	0	9	0	0	1	0	0	4	0	0	7	0	0	2	0	8	8	1	2	2	1	0	1	0	0	1	0	0	8	0	0	3	0
setB2	6	6	1	9	9	1	1	1	1	4	4	1	6	7	0.857143	2	2	1	0	8	0	0	2	0	1	1	1	1	1	1	8	8	1	3	3	1
setB2-MRSA252	0	6	0	0	9	0	0	1	0	0	4	0	0	7	0	0	2	0	8	8	1	0	2	0	0	1	0	0	1	0	0	8	0	0	3	0
setB1	6	6	1	8	9	0.888889	1	1	1	4	4	1	7	7	1	2	2	1	8	8	1	0	2	0	1	1	1	1	1	1	7	8	0.875	0	3	0
