# Supplementary material for: An assessment on DNA microarray and sequence-based methods for the characterization of methicillin-susceptible Staphylococcus aureus from Nigeria
Source: Front Microbiol. 2015 Oct 20;6:1160. doi: 10.3389/fmicb.2015.01160 (PMC4612102; doi:10.3389/fmicb.2015.01160)
Supplement: Supplementary file 2 [file DataSheet2.XLSX]

## Sheet: Sheet2
Detailed characteristics (spa, MLST and DNA microarray hybridization profile) of 52 MSSA from Nigeria								Genetic markers for S. aureus / MRSA		Species Markers / Regulatory genes												Resistance genotype
Sample ID	spa- Type	MLST	Location	Sample	Antibiogram	Score [%]	MLST and agr group assignment	MRSA (mecA)	PVL	rndD1 (S. aureus)	gapA	katA	coA	Protein A	sbi	nuc	fnbA	vraS	sarA	eno	saeS	blaZ	blaI	blaR	ermA	ermB	ermC	lnu(A)	msr(A)	mef(A)	mph©	vat(A)	vat(B)	vga(A)	vgaA(A) (BM3327)	vgb(A)	aacA-aphD	aadD	aphA3	sat	dfrS1	far1	Q6GD50	mupA	tet(K)	tet(M)	sdrM	cat	fexA
11486_24	t127	ST1	Ile-Ife	Wound Infection	PEN	93.8	agr_III/CC1	0	1	1	1	1	1	1	1	1	1	1	1	1	1	1	0	1	0	0	0	0	0	0	0	0	0	0	0	0	0	0	0	0	0	0	0	0	0	0	1	0	0
AB5_28	t127	ST1	Osogbo	UTI	PEN, ERY(i)	92.8	agr_III/CC1	0	0	1	1	1	1	1	1	1	1	1	1	1	1	1	1	1	0	0	0	0	0	0	0	0	0	0	0	0	0	0	0	0	0	0	0	0	0	0	1	0	0
Aro_29	t127	ST1	Osogbo	Semen	PEN	94.3	agr_III/CC1	0	1	1	1	1	1	1	1	1	1	1	1	1	1	1	1	1	0	0	0	0	0	0	0	0	0	0	0	0	0	0	0	0	0	0	0	0	0	0	1	0	0
MD16_4	t127	ST1	Not available	Not available	PEN	94.3	agr_III/CC1	0	1	1	1	1	1	1	1	1	1	1	1	1	1	1	1	1	0	0	0	0	0	0	0	0	0	0	0	0	0	0	0	0	0	0	0	0	0	0	1	0	0
MD20_8*	t321	ST1	Maiduguri	Wound infection	PEN, ERY(i), CC(i)	93.5	agr_III/CC1	0	0	1	1	1	1	1	1	1	1	1	1	1	1	1	1	1	0	0	0	0	0	0	0	0	0	0	0	0	0	0	0	0	0	0	0	0	0	0	1	0	0
6056_34	t10433	ST1	Osogbo	Urine	PEN	93.9	agr_III/CC1	0	1	1	1	1	1	1	1	1	1	1	1	1	1	1	1	1	0	0	0	0	0	0	0	0	0	0	0	0	0	0	0	0	0	0	0	0	0	0	1	0	0
5675_6	t311	ST5	Ile-Ife	Abscess	PEN	91.8	agr_II/CC5	0	1	1	1	1	1	1	1	1	1	1	1	1	1	0	0	0	0	0	0	0	0	0	0	0	0	0	0	0	0	0	0	0	0	0	0	0	0	0	1	0	0
5221_7	t311	ST5	Ile-Ife	Urine	PEN, ERY(i), SXT(i)	93.8	agr_II/CC5	0	0	1	1	1	1	1	1	1	1	1	1	1	1	0	0	0	0	0	0	0	0	0	0	0	0	0	0	0	0	0	0	0	0	0	0	0	0	0	1	0	0
D23_15	t311	ST5	Ile-Ife	Pneumonia	PEN	92.8	agr_II/CC5	0	1	1	1	1	1	1	1	1	1	1	1	1	1	0	0	0	0	0	0	0	0	0	0	0	0	0	0	0	0	0	0	0	0	0	0	0	0	0	1	0	0
D42_17	t311	ST5	Ile-Ife	Adenocarcinoma	PEN, ERY(i)	92.4	agr_II/CC5	0	1	1	1	1	1	1	1	1	1	1	1	1	1	0	0	0	0	0	0	0	0	0	0	0	0	0	0	0	0	0	0	0	0	0	0	0	0	0	1	0	0
D46_18	t311	ST5	Ile-Ife	Wound Infection	PEN, ERY(i)	92.2	agr_II/CC5	0	1	1	1	1	0	1	1	1	1	1	1	1	1	0	0	0	0	0	0	0	0	0	0	0	0	0	0	0	0	0	0	0	0	0	0	0	0	0	1	0	0
1423_36	t442	ST5	Osogbo	Urine	PEN, ERY(i)	93.8	agr_II/CC5	0	0	1	1	1	1	1	1	1	1	1	1	1	1	1	1	1	0	0	0	0	0	0	0	0	0	0	0	0	0	0	0	0	0	0	0	0	0	0	1	0	0
D19_14	t688	ST5	Ile-Ife	Not available	PEN	93.5	agr_II/CC5	0	1	1	1	1	1	1	1	1	1	1	1	1	1	0	0	0	0	0	0	0	0	0	0	0	0	0	0	0	0	0	0	0	0	0	0	0	0	0	1	0	0
Asu29_27	t1277	ST5	Osogbo	Otitis media	PEN, DO, ERY(i)	91.9	agr_II/CC5	0	0	1	1	1	1	1	1	1	1	1	1	1	1	0	0	0	0	0	0	0	0	0	0	0	0	0	0	0	0	0	0	0	0	0	0	0	0	1	1	0	0
3211_30	t3235	ST5	Osogbo	Wound Infection	PEN	92.9	agr_II/CC5	0	0	1	1	1	1	1	1	1	1	1	1	1	1	1	1	1	0	0	0	0	0	0	0	0	0	0	0	0	0	0	0	0	0	0	0	0	0	0	1	0	0
6773_11	t091	ST789	Ile-Ife	Wound Infection	PEN	93.6	agr_I/CC7	0	0	1	1	1	1	1	1	1	1	1	1	1	1	1	1	1	0	0	0	0	0	0	0	0	0	0	0	0	0	0	1	1	0	0	0	0	1	0	1	0	0
N37_19	t064	ST2427	Ile-Ife	Erythematous lesion	PEN, SXT	90	agr_I/CC8	0	0	1	1	1	0	1	1	1	1	1	1	1	1	1	1	1	0	0	0	0	0	0	0	0	0	0	0	0	0	0	0	0	0	0	0	0	1	0	1	0	0
UC45_37	t2658	ST2427	Ibadan	Eye swab	PEN, GM, CHL, SXT	91.3	agr_I/CC8	0	0	1	1	1	1	1	1	1	1	1	1	1	1	1	1	1	0	0	0	0	0	0	0	0	0	0	0	0	1	0	0	0	0	0	0	0	0	0	1	1	0
55_40	t2658	ST2427	Ado-Ekiti	Wound Infection	PEN, DO(i), GM, CHL, SXT	90.3	agr_I/CC8	0	0	1	1	1	1	1	1	1	1	1	1	1	1	1	1	1	0	0	0	0	0	0	0	0	0	0	0	0	1	0	0	0	0	0	0	0	1	0	1	1	0
OS39_13*	t951	ST8	Lagos	Semen/Infertility	PEN, DO(i), SXT	91.7	agr_I/CC8	0	0	1	1	1	1	1	1	1	1	1	1	1	1	1	1	1	0	0	0	0	0	0	0	0	0	0	0	0	0	0	0	0	0	0	0	0	1	0	1	0	0
11450_23	t084	ST15	Ile-Ife	Sputum	PEN	92.9	agr_II/CC15	0	1	1	1	1	1	1	1	1	1	1	1	1	1	1	1	1	0	0	0	0	0	0	0	0	0	0	0	0	0	0	0	0	0	0	0	0	0	0	1	0	0
5189_1	t084	ST15	Ile-Ife	Advanced Cancer	PEN	94	agr_II/CC15	0	0	1	1	1	1	1	1	1	1	1	1	1	1	1	1	1	0	0	0	0	0	0	0	0	0	0	0	0	0	0	0	0	0	0	0	0	0	0	1	0	0
189_2	t084	ST15	Ile-Ife	Blood	PEN, DO(i), ERY(i)	93.9	agr_II/CC15	0	0	1	1	1	1	1	1	1	1	1	1	1	1	0	0	0	0	0	0	0	0	0	0	0	0	0	0	0	0	0	0	0	0	0	0	0	0	1	1	0	0
4013_14*	t084	ST15	Ile-Ife	Wound infection	PEN	94.9	agr_II/CC15	0	0	1	1	1	1	1	1	1	1	1	1	1	1	1	1	1	0	0	0	0	0	0	0	0	0	0	0	0	0	0	0	0	0	0	0	0	0	0	1	0	0
5828_5	t2216	ST15	Ile-Ife	Abscess	susceptible to all	94.4	agr_II/CC15	0	0	1	1	1	1	1	1	1	1	1	1	1	1	0	0	0	0	0	0	0	0	0	0	0	0	0	0	0	0	0	0	0	0	0	0	0	0	0	1	0	0
MD7_3*	t2216	ST15	Maiduguri	Semen/Infertility	PEN, ERY(i)	94.6	agr_II/CC15	0	0	1	1	1	1	1	1	1	1	1	1	1	1	1	1	1	0	0	0	0	0	0	0	0	0	0	0	0	0	0	0	0	0	0	0	0	0	0	1	0	0
MD19_11*	t2216	ST15	Maiduguri	Wound infection	PEN	94.4	agr_II/CC15	0	0	1	1	1	-	1	1	1	1	1	1	1	1	1	1	1	0	0	0	0	0	0	0	0	0	0	0	0	0	0	0	0	0	0	0	0	0	0	1	0	0
S13_6*	t3772	ST25	Lagos	Urinary Tract Infection	PEN, ERY(i), SXT	93.1	agr_I/CC25	0	0	1	1	1	1	1	1	1	1	1	1	1	1	1	1	1	0	0	0	0	0	0	0	0	0	0	0	0	0	0	0	0	0	0	0	0	0	0	1	0	0
3925_32	t10183	ST25	Osogbo	Wound Infection	PEN, ERY(i), SXT	91.4	agr_I/CC25	0	0	1	1	1	1	1	1	1	1	1	1	1	1	1	1	1	0	0	0	0	0	0	0	0	0	0	0	0	0	0	0	0	0	0	0	0	0	0	1	0	0
6073_3	t017	ST30	Not available	Not available	PEN, DO	91.7	agr_III/CC30	0	0	1	1	1	1	1	1	1	1	1	1	1	1	1	1	1	0	0	0	0	0	0	0	0	0	0	0	0	0	0	0	0	0	0	0	0	0	1	1	0	0
D30_16	t318	ST30	Ile-Ife	Cholecystitis	PEN	94.7	agr_III/CC30	0	0	1	1	1	1	1	1	1	1	1	1	1	1	1	1	1	0	0	0	0	0	0	0	0	0	0	0	0	0	0	0	0	0	0	0	0	0	0	1	0	0
6506_2	t318	ST30	Osogbo	Wound Infection	PEN, ERY(i), CC(i)	91.4	agr_III/CC30	0	0	1	1	1	1	1	1	1	1	1	1	1	1	0	0	0	0	0	0	0	0	0	0	0	0	0	0	0	0	0	0	0	0	0	0	0	0	0	1	0	0
NS7708_22	t318	ST30	Ile-Ife	Nasal swab	PEN, ERY(i)	94.7	agr_III/CC30	0	1	1	1	1	1	1	1	1	1	1	1	1	1	1	1	1	0	0	0	0	0	0	0	0	0	0	0	0	0	0	0	0	0	0	0	0	0	0	1	0	0
54_39	t318	ST30	Ado-Ekiti	Wound Infection	PEN	94.4	agr_III/CC30	0	1	1	1	1	1	1	1	1	1	1	1	1	1	1	1	1	0	0	0	0	0	0	0	0	0	0	0	0	0	0	0	0	0	0	0	0	0	0	1	0	0
S12_7*	t318	ST30	Lagos	Wound infection	PEN, ERY(i)	93.8	agr_III/CC30	0	1	1	1	1	1	1	1	1	1	1	1	1	1	0	0	0	0	0	0	0	0	0	0	0	0	0	0	0	0	0	0	0	0	0	0	0	0	0	1	0	0
OS41_10*	t318	ST30	Lagos	Wound infection	PEN	93.1	agr_III/CC30	0	1	1	1	1	1	1	1	1	1	1	1	1	1	0	0	0	0	0	0	0	0	0	0	0	0	0	0	0	0	0	0	0	0	0	0	0	0	0	1	0	0
6330_4	t318	ST30	Ile-Ife	Osteomyelitis	PEN	94.3	agr_III/CC30	0	1	1	1	1	1	1	1	1	1	1	1	1	1	1	1	1	0	0	0	0	0	0	0	0	0	0	0	0	0	0	0	0	0	0	0	0	0	0	1	0	0
NS2907_21	t095	ST508	Ile-Ife	Nasal swab	PEN, ERY(i), CC(i)	91.8	agr_I/CC45	0	0	1	1	1	1	1	1	1	1	1	1	1	1	0	0	0	0	0	0	0	0	0	0	0	0	0	0	0	0	0	0	0	0	0	0	0	0	0	1	0	0
3950_33	t10434	ST508	Osogbo	Urine	PEN	91.5	agr_I/CC45	0	0	1	1	1	1	1	1	1	1	1	1	1	1	1	1	1	0	0	0	0	0	0	0	0	0	0	0	0	0	0	0	0	0	0	0	0	0	0	1	0	0
GDC_35	t934	ST80	Osogbo	Semen	PEN	94.9	agr_III /CC80	0	1	1	1	1	1	1	1	1	1	1	1	1	1	1	1	1	0	0	0	1	0	0	0	0	0	0	0	0	0	0	0	0	0	0	0	0	1	0	1	0	0
MD14_2*	t458	ST97	Maiduguri	Wound infection	PEN, DO(i)	92.9	agr_I/CC97	0	0	1	1	1	1	1	1	1	1	1	1	1	1	1	1	1	0	0	0	0	0	0	0	0	0	0	0	0	0	0	0	0	0	0	0	0	1	0	1	0	0
ZU_26	t159	ST121	Ile-Ife	Unavailable	PEN, ERY(i)	89.3	agr_IV/CC121	0	1	1	1	1	1	1	1	1	1	1	1	1	1	1	1	1	0	0	0	0	0	0	0	0	0	0	0	0	0	0	0	0	0	0	0	0	0	0	1	0	0
UC47_38	t159	ST121	Ibadan	Eye swab	PEN, DO, ERY(i), CC(i)	92.1	agr_IV/CC121	0	1	1	1	1	1	1	1	1	1	1	1	1	1	1	1	1	0	0	0	0	0	0	0	0	0	0	0	0	0	0	0	0	0	0	0	0	1	0	1	0	0
W10_5*	t314	ST121	Ile-Ife	Wound infection	PEN, ERY(i)	91.8	agr_IV/CC121	0	1	1	1	1	1	1	1	1	1	1	1	1	1	1	1	1	0	0	0	0	0	0	0	0	0	0	0	0	0	0	0	0	0	0	0	0	0	0	1	0	0
MD_9*	t314	ST121	Maiduguri	Wound infection	PEN, ERY(i), CC(i)	92.1	agr_IV/CC121	0	1	1	1	1	0	1	1	1	1	1	1	1	1	0	0	0	0	0	0	0	0	0	0	0	0	0	0	0	0	0	0	0	0	0	0	0	0	0	1	0	0
6376_3	t2304	ST121	Ile-Ife	Abscess	PEN, DO(i)	93.1	agr_IV/CC121	0	1	1	1	1	1	1	1	1	1	1	1	1	1	1	1	1	0	0	0	0	0	0	0	0	0	0	0	0	0	0	0	0	0	0	0	0	1	0	1	0	0
6540_10	t2304	ST121	Ile-Ife	Bone Marrow Infection	PEN	93.5	agr_IV/CC121	0	1	1	1	1	1	1	1	1	1	1	1	1	1	1	1	1	0	0	0	0	0	0	0	0	0	0	0	0	0	0	0	0	0	0	0	0	0	0	1	0	0
NS2986_20	t2304	ST121	Ile-Ife	Nasal swab	PEN, DO, ERY(i), CC(i), SXT(i)	92.8	agr_IV/CC121	0	1	1	1	1	1	1	1	1	1	1	1	1	1	1	1	1	0	0	0	0	0	0	0	0	0	0	0	0	0	0	0	0	0	0	0	0	1	0	1	0	0
3920_31	t2304	ST121	Osogbo	Aspirate	PEN	92.8	agr_IV/CC121	0	1	1	1	1	1	1	1	1	1	1	1	1	1	1	1	1	0	0	0	0	0	0	0	0	0	0	0	0	0	0	0	0	0	0	0	0	1	0	1	0	0
D3_12	t355	ST152	Ile-Ife	Cervical cancer	PEN, ERY(i)	94.6	agr_I/ST152	0	1	1	1	1	1	1	1	1	1	1	1	1	1	0	0	0	0	0	0	0	0	0	0	0	0	0	0	0	0	0	0	0	0	0	0	0	0	0	1	0	0
D12_13	t355	ST152	Ile-Ife	Ocular infection	PEN	94.6	agr_I/ST152	0	1	1	1	1	1	1	1	1	1	1	1	1	1	0	0	0	0	0	0	0	0	0	0	0	0	0	0	0	0	0	0	0	0	0	0	0	0	0	1	0	0
W7.2_4*	t355	ST152	Ile-Ife	Wound infection	PEN	96.3	agr_I/ST152	0	1	1	1	1	1	1	1	1	1	1	1	1	1	1	1	1	0	0	0	0	0	0	0	0	0	0	0	0	0	0	0	0	0	0	0	0	0	0	1	0	0
					*Isolates selected for Multilocus sequence typing (MLST); Sequence types (STs) of the remaining isolates were inferred from the derived MLST data.
[truncated: 244 more columns]
